# Supplementary material for: Validity Evidence of the Multidimensional Emotional Disorders Inventory among Non-Clinical Spanish University Students
Source: Int J Environ Res Public Health. 2021 Aug 4;18(16):8251. doi: 10.3390/ijerph18168251 (PMC8392424; doi:10.3390/ijerph18168251)
Supplement: Supplementary file 1 [file ijerph-18-08251-s001.zip]

Archive with 1 entries (1 files):
- ijerph-1300924-supplementary.pdf
